# Supplementary material for: Ancestral male recombination in Drosophila albomicans produced geographically restricted neo-Y chromosome haplotypes varying in age and onset of decay
Source: PLoS Genet. 2019 Nov 18;15(11):e1008502. doi: 10.1371/journal.pgen.1008502 (PMC6897423; doi:10.1371/journal.pgen.1008502)
Supplement: S2 Table — (XLSX) [file pgen.1008502.s002.xlsx]

## Sheet: Sheet1
S2 Table. Primers for RFLP sites (HindIII) distinguishing neo-sex chromosomes
RFLP position	Start	End	Forward	Reverse	Amplicon length	neo-X sizes	neo-Y sizes
55054601	55054829	55055351	ATGTGCGGCCGGTAATCAT	TGGCAAACGTTTATTGCACTTC	523	172, 149, 201	321, 202
54331289	54331498	54331922	AGCACCATGTGCTACAAAGGA	CAGAGCACAAACACAAACCGAAT	425	187, 238	425
53808387	53808646	53809168	ATGCGACTTAGCTGTTGTCCA	ACCATAACCTTGTCGTGCCT	523	137, 281, 105	418, 105
53653990	53654046	53654756	GCCTCGAAACAGTTGTTCACC	CACAGCTGATGCTTTACGCC	523	345, 365	711
52648587	52648910	52649508	TGCGTTAATTGCTTGGCACC	CCCCTAAACCTCCCTGCAAC	599	422, 177	599
52532123	52532198	52532776	CAAATAACGTTCGCGTGCCT	AAATTTGCGGTCACACTGGTC	579	425, 154	579
52185658	52185865	52186202	CAACGACGAAGGGAAAGTGC	GCTCAAAGGCTCGCCTGATA	338	194, 144	338
51506351	51506716	51507209	AGGGTAACAAGCGGTAAGTAAA	GGCATCCGAGGACGAATCAT	494	131, 363	494
50048850	50048854	50049475	TTTTGCGTCCACTCGACAAC	CATTGTGCAGTTTTTGCAACCT	622	392, 230	622
45423744	45423997	45424513	AGCTAACGACGCTCGACAAT	CTTTATCGAGTGCCTCGCCT	517	147, 283, 87	430, 87
36117437	36117590	36118097	TTTTCAGCTCGTCGATTCTTGA	CTAGACATCGTCGCCTCATTCA	508	248, 260	508
27181112	27181130	27181810	GGCGCTATCTGTGAGGCATA	ACCCGAACCCTCGGTCTTTA	682	378, 303	682
20160115	20160375	20160878	TGGCAGACAATGGTTTCGGA	AGGCCAACAACATCAACCGA	504	137, 367	504
12067065	12067237	12067714	TGGCAAAGTTGGCTTAGCAAT	TGGGGTCAAAGAAGACACCG	478	225, 253	478
