# Supplementary material for: Ancestral male recombination in Drosophila albomicans produced geographically restricted neo-Y chromosome haplotypes varying in age and onset of decay
Source: PLoS Genet. 2019 Nov 18;15(11):e1008502. doi: 10.1371/journal.pgen.1008502 (PMC6897423; doi:10.1371/journal.pgen.1008502)
Supplement: S3 Table — (XLSX) [file pgen.1008502.s003.xlsx]

## Sheet: Sheet1
S3 Table. Number of male-specific sites across chromosomes
Line	Muller-DC	Muller-A	Muller-B	Muller-E
d.alb.00	105699	78	76	96
d.alb.03	117207	83	237	205
d.alb.E10862	109810	82	87	64
d.alb.FKC20	108672	90	81	64
d.alb.KM01-2	88782	70	189	396
d.alb.KM126	85928	81	3258	3330
d.alb.KM55	116092	81	758	3970
d.alb.NG3	92463	80	104	141
d.alb.OKNY	92114	66	125	190
d.alb.SHL2	87177	69	210	108
d.alb.step13	110767	85	825	470
