# Supplementary material for: Ancestral male recombination in Drosophila albomicans produced geographically restricted neo-Y chromosome haplotypes varying in age and onset of decay
Source: PLoS Genet. 2019 Nov 18;15(11):e1008502. doi: 10.1371/journal.pgen.1008502 (PMC6897423; doi:10.1371/journal.pgen.1008502)
Supplement: S4 Table — (XLSX) [file pgen.1008502.s004.xlsx]

## Sheet: Sheet1
S4 Table. Neo-sex chromsome specific RNA-seq read counts
	No. of differentiating sites			No. of Reads mapped				No. of uniquely mapping reads**			Read length
Line	Chr.-wide	Passing filter		Total	rRNA	Neo-sex chr.		Neo-sex chr.	Neo-X	Neo-Y		Library preparation
03	557838	155286		28265431	5883520	2057521		238736	108665	106211	101	Illumina TruSeq stranded Total RNA kit
OKNY2	400146	116826		35536154	5777865	2267210		214876	116516	122220	101	Illumina TruSeq stranded Total RNA kit
KM55	513938	136267		52459370	70978	17517368		3910307	1987090	1923217	67	Illumina TruSeq RNA Library
												*Sites with >1 read count
												**Reads that map to one neo-sex chromsome better than the other
